# Supplementary material for: Activation of the Hippo Pathway in Rana sylvatica: Yapping Stops in Response to Anoxia
Source: Life (Basel). 2021 Dec 17;11(12):1422. doi: 10.3390/life11121422 (PMC8708225; doi:10.3390/life11121422)
Supplement: Supplementary file 1 [file life-11-01422-s001.zip]

Archive with 1 entries (1 files):
- life-1458793-supplementary.pdf
